# Supplementary material for: Comparative Pharmacokinetics and Safety of a Micellar Chrysin–Quercetin–Rutin Formulation: A Randomized Crossover Trial
Source: Antioxidants (Basel). 2025 Oct 31;14(11):1313. doi: 10.3390/antiox14111313 (PMC12649378; doi:10.3390/antiox14111313)
Supplement: Supplementary file 1 [file antioxidants-14-01313-s001.zip]

Archive with 3 entries (3 files):
- Supplementary Material S1 Formulation Characterization & Stability.pdf
- Supplementary Material S2 Adverse Events.pdf
- Supplementary Material S3 Formulation Development and Optimization.pdf
